# Supplementary material for: Detection and Measurement of Hypopyon on Slit Lamp Examination Versus Anterior Segment Optical Coherence Tomography
Source: Bioengineering (Basel). 2026 May 19;13(5):582. doi: 10.3390/bioengineering13050582 (PMC13203708; doi:10.3390/bioengineering13050582)
Supplement: Supplementary file 1 [file bioengineering-13-00582-s001.zip]

Archive with 1 entries (1 files):
- bioengineering-4296441-supplementary.pdf
